# Supplementary material for: Indoor/Outdoor Particulate Matter and Related Pollutants in a Sensitive Public Building in Madrid (Spain)
Source: Int J Environ Res Public Health. 2025 Jul 25;22(8):1175. doi: 10.3390/ijerph22081175 (PMC12385876; doi:10.3390/ijerph22081175)
Supplement: Supplementary file 1 [file ijerph-22-01175-s001.zip]

Archive with 1 entries (1 files):
- ijerph-3654448-supplementary.pdf
